# Supplementary material for: Evolutionary analysis of the kinesin light chain genes in the yellow fever mosquito Aedes aegypti: gene duplication as a source for novel early zygotic genes
Source: BMC Evol Biol. 2010 Jul 8;10:206. doi: 10.1186/1471-2148-10-206 (PMC2927918; doi:10.1186/1471-2148-10-206)
Supplement: Additional file 1 — Summary of Illumina RNA sequence data. [file 1471-2148-10-206-S1.XLS]

## Sheet: Sheet1
Table S1. Summary of Illumina RNA sequencing data
	0-2 hr embryo	2-4 hr embryo	4-8 hr embryo	8-12 hr embryo
Mappable Reads1	4432075 (4713902)	6081529 (6532739)	5974907 (6443100)	4838642 (5325276)
mRNA 2	2087707	4810435	3920821	1767898
rRNA 2	193895	72443	56310	25599
tRNA 2	456	31	75	275
TEs 3	5802	24295	105141	105797
Total annotated reads 4	2287860	4907204	4082347	1899569
